# Supplementary material for: Single-graded CIGS with narrow bandgap for tandem solar cells
Source: Sci Technol Adv Mater. 2018 Mar 16;19(1):263–70. doi: 10.1080/14686996.2018.1444317 (PMC5917437; doi:10.1080/14686996.2018.1444317)
Supplement: Suppl.zip [file TSTA_A_1444317_SM6714.zip]

Archive with 5 entries (5 files):
- Feurer_Single-graded CIGS with narrow bandgap for tandem solar cells_revised_Suplementary_information.docx
- Suppl.pdf
- SupplementaryFigure1.eps
- SupplementaryFigure2.eps
- SupplementaryFigure3.eps
